# Supplementary material for: A single lysergyl peptide synthetase assembles lysergic acid amides in Aspergillus species
Source: PLoS One. 2026 Jun 18;21(6):e0350650. doi: 10.1371/journal.pone.0350650 (PMC13278392; doi:10.1371/journal.pone.0350650)
Supplement: S1 File — Data from which means and standard errors graphed in Fig 6 and S10 Fig are derived. Data are supplied in a Microsoft Excel file with separate tabs for Fig 6 and S10 Fig. (XLSX) [file pone.0350650.s012.xlsx]

## Sheet: supports Fig 6
strain	LAH umol/g	ergine umol/g	LAH+ergine umol/g
lpsD + easO	0.451261	0.197733	0.648994
lpsD + easO	0.593148	0.314664	0.907812
lpsD + easO	0.615642	0.240433	0.856075
lpsD + easO	0.49341	0.256338	0.749749
lpsD + easO	0.702804	0.330656	1.03346
lpsD + easO	0.281641	0.155174	0.436815
lpsD + easO + easP	1.57546	0.274367	1.84982
lpsD + easO + easP	1.68343	0.390809	2.07424
lpsD + easO + easP	1.08034	0.33875	1.41909
lpsD + easO + easP	1.3651	0.385004	1.75011
lpsD + easO + easP	1.63387	0.311686	1.94556
lpsD + easO + easP	1.65039	0.649709	2.3001

## Sheet: supports S10 Fig
strain	LAH umol/g	ergine umol/g	LAH+ergine umol/g
lpsD + easO 2	0.396601	0.206445	0.603046
lpsD + easO 2	0.69194	0.351359	1.0433
lpsD + easO 2	0.528171	0.264993	0.793164
lpsD + easO 2	0.736863	0.315492	1.05236
lpsD + easO 2	0.698226	0.334247	1.03247
lpsD + easO 2	0.647904	0.321641	0.969546
lpsD + easO + easP	1.57546	0.274367	1.84982
lpsD + easO + easP	1.68343	0.390809	2.07424
lpsD + easO + easP	1.08034	0.33875	1.41909
lpsD + easO + easP	1.3651	0.385004	1.75011
lpsD + easO + easP	1.63387	0.311686	1.94556
lpsD + easO + easP	1.65039	0.649709	2.3001
